# Supplementary material for: TSMDA: Target and symptom-based computational model for miRNA-disease-association prediction
Source: Mol Ther Nucleic Acids. 2021 Aug 26;26:536–46. doi: 10.1016/j.omtn.2021.08.016 (PMC8479276; doi:10.1016/j.omtn.2021.08.016)
Supplement: Table S1. The contribution of each feature to a prediction based on SHAP values in misclassified entries in a blind test [file mmc2.xlsx]

## Sheet: Sheet1
Supplementary Table S1. The contribution of each feature to a prediction based on SHAP values in misclassified entries in a blind test.
No.	type	feature 1	feature 2	feature 3	feature 4	feature 5	feature 6	feature 7	feature 8	feature 9	feature 10	feature 11	feature 12	feature 13
1	false positive	-0.61704	-0.13364	0.212513	-0.21785	0.201521	-0.36501	0.161549	-0.09207	0.265522	-0.02224	-0.57377	0.174468	1.67234
2	false positive	-0.45695	0.202518	0.147571	1.85511	-0.57064	0.443738	0.556683	0.529582	0.824923	-0.6819	-0.18804	-0.77357	-1.51394
3	false positive	1.40204	-0.29782	0.143352	1.92892	0.306658	0.871127	0.145385	-0.26948	-0.44086	-0.28039	-1.65391	-0.25867	-0.81662
4	false positive	-0.70953	-0.01157	-0.10529	1.66705	-0.64711	-0.26624	0.111326	-2.00329	0.406659	0.61404	0.840973	0.176879	0.511746
5	false negative	0.609345	0.017998	-0.17588	1.20744	0.130897	0.467302	1.30368	0.459404	-1.79545	-1.47007	-1.2098	-1.2901	-1.07874
6	false negative	2.10218	0.235471	0.367029	-3.60437	-0.47262	-0.14016	-0.89684	-0.90049	0.829192	-0.02248	0.78897	-0.3573	-0.20112
7	false negative	-1.21016	0.081345	-0.28022	-4.33308	-0.07229	-0.16789	-0.40265	0.194401	0.662927	1.20556	-0.57423	1.12826	0.746525
8	false negative	-0.30684	-0.0971	-0.04471	0.296895	0.666649	0.026839	-0.05075	1.09699	-0.41589	-1.16819	-1.99955	-0.10111	-0.04147
9	false negative	0.75766	0.125314	0.350921	2.91658	0.167965	0.703426	1.03128	0.009351	-1.4855	-1.93406	-0.16176	-1.33351	-1.19607
10	false negative	-1.04012	-0.06856	-0.13918	-4.35685	-0.33531	-0.78335	-1.13605	-1.05112	0.307782	1.31314	-0.75671	0.945175	0.783293
11	false negative	0.587504	-0.16089	0.074146	-6.9845	-0.48225	-0.13535	0.648419	0.770307	0.296167	1.28205	-0.15356	0.257533	1.33747
12	false negative	-2.113	0.00681	-0.19497	-1.40119	-1.30029	-0.3137	-0.2734	-0.09135	1.17471	0.234205	1.24707	1.42745	-0.13975
13	false negative	-0.28142	0.393666	0.158806	2.01	0.401486	-0.09616	0.449446	0.567671	-1.36765	-2.12842	-0.14558	-1.35324	-1.51214
14	false negative	1.15125	0.083053	-0.0531	-4.11009	-0.4413	-0.78241	-1.07238	-0.60767	0.765291	0.133112	1.36959	0.393999	0.757223
15	false negative	-0.90192	0.028192	-0.38946	-3.56187	0.500299	0.735923	1.39207	0.492823	0.534247	-0.34916	-0.15697	-0.39501	-0.30398
16	false negative	-1.44049	-0.06595	-0.21758	-4.24552	-0.65742	-0.54388	-0.73497	-1.04186	0.905113	0.322741	1.14328	1.10451	0.033863
17	false negative	-1.04898	-0.1081	0.095374	-1.39028	-0.04355	-0.60835	0.136958	-0.15508	-0.14984	1.17826	-0.34988	-0.66362	1.23749
18	false negative	0.918608	0.355052	-0.07058	1.51685	0.162915	1.11356	0.295953	0.381955	-2.16748	-0.71167	-0.16104	-1.27633	-1.18878
19	false negative	0.733856	0.145682	0.341652	-4.92753	-0.22402	-0.97924	-0.85668	0.060907	0.973189	1.41297	1.05567	0.981903	0.510134
20	false negative	-1.82524	0.025649	0.316952	0.107466	-0.57263	-0.22028	-0.26903	0.306586	-1.21241	1.17634	0.738167	-0.2371	-0.03489
21	false negative	-0.76824	1.31544	0.210524	1.1759	-0.25597	0.316157	0.107786	0.511771	-0.8737	-2.28329	0.290627	-1.32173	0.581971
22	false negative	0.743622	1.55919	-0.06662	1.10515	0.074161	0.760012	0.934531	0.995198	-1.61432	-1.55741	-2.34378	-0.69736	-0.74645
23	false negative	0.699172	0.198597	-0.00992	2.04672	-0.27008	-0.98635	0.036618	-0.79682	-1.31694	-0.95162	0.126155	-0.05595	1.1497
24	false negative	-1.32027	0.003845	0.168796	-5.33607	-0.05218	0.319795	0.691944	-0.68192	0.536505	1.05107	-0.65993	1.03153	0.927799
25	false negative	-1.58437	-0.04184	0.038989	-5.02051	0.280906	-0.61885	-0.13897	-0.57538	0.927486	-0.38042	0.611783	0.163628	-1.18699
26	false negative	-1.43342	-0.17752	0.597932	-3.75541	0.005577	-0.25717	0.343602	-0.29156	-0.76849	1.85749	1.72643	0.689351	0.091082
27	false negative	-1.47219	-0.08651	0.141184	1.39686	-0.33046	0.383719	0.346765	-0.96785	0.281731	-1.04715	0.385888	-0.34699	-0.15427
28	false negative	0.123391	0.125657	0.368088	-3.39467	0.499989	-0.23418	1.01663	0.55167	-1.05876	0.408036	-0.25247	-0.50754	0.11411
29	false negative	-2.03845	0.012091	-0.04497	-1.89971	-1.34709	-0.36389	0.427926	0.319126	0.985865	0.732552	1.34215	0.019985	0.430484
30	false negative	0.888212	-0.01275	0.93246	-3.98568	0.050715	-0.03643	-0.26316	0.021254	0.039032	-1.02145	-0.23941	-0.77367	0.197556
31	false negative	0.357592	0.04866	-0.16718	-6.38966	-0.64338	-0.09629	0.727304	0.654534	0.322236	1.53561	-0.2832	0.193796	1.27766
